# Supplementary material for: Identification of Mucormycosis by Fluorescence In Situ Hybridization Targeting Ribosomal RNA in Tissue Samples
Source: J Fungi (Basel). 2022 Mar 11;8(3):289. doi: 10.3390/jof8030289 (PMC8949899; doi:10.3390/jof8030289)
Supplement: Supplementary file 1 [file jof-08-00289-s001.zip]

Archive with 1 entries (1 files):
- jof-1624586-supplementary.xlsx
