# Supplementary material for: Identification of Mucormycosis by Fluorescence In Situ Hybridization Targeting Ribosomal RNA in Tissue Samples
Source: J Fungi (Basel). 2022 Mar 11;8(3):289. doi: 10.3390/jof8030289 (PMC8949899; doi:10.3390/jof8030289)
Supplement: Supplementary file 1 [file jof-08-00289-s001.zip › jof-1624586-supplementary.xlsx]

## Sheet: Table S1 probes
Supplementary Table S1 Characteristics of FISH probes
Probe name	Target	binding site*	Use	Dye	Sequence (5’-3’)	Tm (°C)
EUK 516	18S		Positive control	5’-Cy5	ACC AGA CTT GCC CTC C	59.3
Non EUB	n.a.		Negative control	3’-Cy5	ACT CCT ACG GGA GGC AGC	59.5
Lichtheimia	18S	773-792	Lichtheimia	5’-Cy5	GCT TTA AAC ACT CTG ATT TG	50.7
Mucorales	18S	1101-1123	Mucorales-specific	5’-Cy5	CCA AAA ACT TTA CTT TCG CTA AG	54.8
* nucleotide of Rh. Oryzae 18S rRNA gene, accession number AF113440

## Sheet: Table S2 zygomycetes
Mismatches of the probes with fungi of the Zygomycetes
				Number of mismatches
Genus	Group	Species	Small subunit no.	Lichtheimia	Mucorales
Lichtheimiaceae		Lichtheimia corymbifera strain NRRL2982	AF113407	0	1
		Lichtheimia corymbifera strain NRRL28639	AF113408	0	1
Cunninhamellaceae		Absidia coerulea strain NRRL1315	AF113405	4	1
		Absidia coerulea strain NRRLA9483	AF113406	4	1
		Absidia glauca	AF113409	4	1
		Absidia repens	AF113410	4	1
		Cunninghamella bertholletiae	AF113421	4	0
		Cunninghamella elegans	AF113422	4	0
		Cunninghamella polymorpha	AF113423	4	0
		Cunninghamella padenii	AF113415	4	1
Sakseneacea		Apophysomyces elegans strain NRRL22325	AF113411	2	1
		Apophysomyces elegans strain NRRL28632	AF113412	0	1
		Saksenaea vasiformis	AF113442	0	1
Umbelopsidaceae		Umbelopsi ramanniana isolate AFTOL-ID 144	DQ322627	2	7
Mucoraceae	Mucor amphobiorum	Mucor amphobiorum	AF113426	0	0
		Mucor indicus	AF113429	0	0
	Mucor racemosus	Mucor circinelloides f. lusitanicus	AF113427	0	0
		Mucor racemosus	AF113430	0	0
		Mucor ramosissimus	AF113431	0	0
	Mucor mucedo	Mucor mucedo	X89434	2	0
	Mucor hiemalis	Mucor hiemalis f. hiemalis	AF113428	0	0
		Cokermyces recurvatus	AF113416	2	0
Rhizopodaceae		Rhizopus azygosporus	AF113436	0	0
		Rhizopus microsporus var. chinensis	AF113437	0	0
		Rhizopus microsporus var microsporus	AF113438	0	0
		Rhizopus microsporus var. rhizopodiformis	AF113439	0	0
		Rhizopus oryzae	AF113440	0	0
		Rhizopus stolonifer	AF113441	0	0
Rhizomucoracae		Rhizomucor miehei	AF113432	0	0
		Rhizomucor pusillus strain NRRL2543	AF113433	0	0
		Rhizomucor pusillus strain NRRL28626	AF113434	0	0
		Rhizomucor variabilis	AF113435	0	0
Phycomycateae		Phycomyces blakesleeanus isolate AFTOL-ID 184	AY635837	0	2
Endogonales		Endogone pisiformis isolate AFTOL-ID 539	DQ322628	1	7
Syncephalastraceae		Syncephalastrum racemosum	X89437	2	1
Entomophthorales		Conidiobolus coronatus strain NRRL1912 18S	AF113417	2	7
		Conidiobolus coronatus strain NRRL28638	AF113418	2	7
		Conidiobolus incongruus	AF113419	2	7
		Conidiobolus lamprauges	AF113420	2	4
		Basidiobolus haptosporus	AF113413	1	6
		Basidiobolus ranarum	AF113414	1	6
		Entomophthora muscae isolate AFTOL-ID 28	AY635820	2	5
Kickxellales		Coemansia reversa	AF007533	2	9
Spiromyces		Spiromyces aspiralis	AF007543	1	7
Orphella		Orphella haysii isolate AFTOL-ID 1062	DQ322626	2	7
Mortierellales		Mortierella verticillata	AF157145	1	5
		M.polycephala	X89436	1	5
		Mortierella wolfii	AF113425	1	5
Zoopagomycotina		Piptocephalis corymbifera, strain NRRL 2385	AB016023	3	5
		Rhopalomyces elegans isolate AFTOL-ID 142	AY635834	2	6

## Sheet: Table S3 non target fungi
Table S3 Mismatches of probes with 18s rRNA of non-target fungi
Accession no.	Species	Lichtheimia	Mucorales
U05194	Alternaria alternata	2	5
AB008396	Aspergillus candidus	2	4
D63696	Aspergillus flavus	2	4
AB008401	Aspergillus fumigatus	2	4
DQ915806	Aspergillus niger	2	4
GQ338244	Aspergillus terreus	2	4
AB002072	Aspergillus ustus	2	4
AF051932	Batrachochytrium dendrobatidis	2	5
M63096	Blastomyces dermatitidis	2	4
M60302	Candida albicans	2	5
X51831	Candida glabrata	2	5
AB013587	Candida guilliermondii	2	5
AB160862	Candida krusei	2	4
EF424120	Candida parapsilosis	2	5
M55527	Candida lusitaniae	2	5
NG_016492	Cladosporium cladosporoides	2	4
AY554284	Cladophialophora bantiana	2	4
M55627	Coccidioides immitis	2	4
L05427	Cryptococcus bacillisporus	2	5
L05428	Cryptococcus neoformans	2	5
AB083080	Dipodascus capitatus	3	5
X79312	Exophiala dermatitidis	2	5
X80705	Exophiala jeanselmei	2	5
AY554290	Fonsecaea pedrosoi	2	5
AB110910	Fusarium oxysporum	2	6
EF397944	Fusarium solani	5	6
Z75306	Histoplasma capsulatum duboisii	5	4
AF255331	Lacazia loboi	5	4
AY083223	Malassezia furfur	2	4
AF527811	Madurella mycetomatis	5	7
X04971	Neurospora crassa	5	7
AF227151	Paracoccidioides brasiliensis	2	4
AB103380	Paecilomyces lilacinus	2	6
M55628	Penicillium chrysogenum	2	4
AJ232945	Phialophora verrucosa	2	4
S83267.1	Pneumocystis carinii	2	4
AB266392	Pneumocystis jirovecii	2	6
M89782	Pseudallescheria boydii	2	7
AY657013	Rhodotorula hordea	2	11
AY635838	Rozella allomycis	2	5
U43910	Scedosporium prolificans	5	7
J01353	Saccharomyces cerevisiae	2	5
X54866	Schizosaccharomyces pombe	2	5
X54865	Schizophyllum commune	2	5
AB021697	Sporidiobolus salmonicolor	2	9
M85053	Sporothrix schenckii	2	4
AB001726	Trichosporon asahii	2	5
